# Supplementary material for: Hypothyroidism following Radiotherapy for Head and Neck Cancer: A Systematic Review of the Literature and Opportunities to Improve the Therapeutic Ratio
Source: Cancers (Basel). 2023 Aug 29;15(17):4321. doi: 10.3390/cancers15174321 (PMC10486996; doi:10.3390/cancers15174321)
Supplement: Supplementary file 1 [file cancers-15-04321-s001.zip]

Archive with 1 entries (1 files):
- cancers-2537661-supplementary.docx
